# Supplementary material for: Nucleotide-Binding Oligomerization Domain 1 (NOD1) Agonists Prevent SARS-CoV-2 Infection in Human Lung Epithelial Cells through Harnessing the Innate Immune Response
Source: Int J Mol Sci. 2024 May 13;25(10):5318. doi: 10.3390/ijms25105318 (PMC11121681; doi:10.3390/ijms25105318)
Supplement: Supplementary file 1 [file ijms-25-05318-s001.zip]

Archive with 1 entries (1 files):
- ijms-2974164-supplementary.pdf
